# Supplementary material for: Tilapia-waste flour as a natural nutritional replacer for bread: A consumer perspective
Source: PLoS One. 2018 May 3;13(5):e0196665. doi: 10.1371/journal.pone.0196665 (PMC5933794; doi:10.1371/journal.pone.0196665)
Supplement: S1 Table — (XLSX) [file pone.0196665.s001.xlsx]

## Sheet: Proximate composition
Moisture
BTF0%	35.08	BTF2.5%	34.03	BTF5%	36.78	BTF10%	37.30	BTF15%	43.27	BTF20%	41.81
BTF0%	37.10	BTF2.5%	35.61	BTF5%	36.10	BTF10%	37.01	BTF15%	42.20	BTF20%	42.96
Mean	36.09	Mean	34.82	Mean	36.44	Mean	37.16	Mean	42.74	Mean	42.39
SD	1.43	SD	1.12	SD	0.48	SD	0.21	SD	0.76	SD	0.81
Lipid
BTF0%	1.44	BTF2.5%	1.85	BTF5%	2.42	BTF10%	2.74	BTF15%	3.06	BTF20%	3.45
BTF0%	1.34	BTF2.5%	1.85	BTF5%	2.59	BTF10%	2.60	BTF15%	2.87	BTF20%	3.59
Mean	1.39	Mean	1.85	Mean	2.51	Mean	2.67	Mean	2.97	Mean	3.52
SD	0.07	SD	0.00	SD	0.12	SD	0.10	SD	0.13	SD	0.10
Ash
BTF0%	1.82	BTF2.5%	1.93	BTF5%	2.18	BTF10%	2.26	BTF15%	2.35	BTF20%	2.93
BTF0%	1.81	BTF2.5%	1.92	BTF5%	2.07	BTF10%	2.32	BTF15%	2.32	BTF20%	2.85
Mean	1.93	Mean	1.82	Mean	2.13	Mean	2.29	Mean	2.34	Mean	2.89
SD	0.01	SD	0.01	SD	0.08	SD	0.04	SD	0.02	SD	0.06
Protein
BTF0%	6.35	BTF2.5%	8.33	BTF5%	10.59	BTF10%	11.76	BTF15%	14.64	BTF20%	16.48
BTF0%	7.20	BTF2.5%	9.09	BTF5%	11.07	BTF10%	12.25	BTF15%	14.08	BTF20%	16.08
Mean	6.78	Mean	8.71	Mean	10.83	Mean	12.01	Mean	14.36	Mean	16.28
SD	0.60	SD	0.54	SD	0.34	SD	0.35	SD	0.40	SD	0.28
Carbohydrate
BTF0%	55.31	BTF2.5%	53.86	BTF5%	48.03	BTF10%	45.94	BTF15%	36.68	BTF20%	35.33
BTF0%	52.55	BTF2.5%	51.53	BTF5%	48.17	BTF10%	45.82	BTF15%	38.53	BTF20%	34.52
Mean	53.93	Mean	52.70	Mean	48.10	Mean	45.88	Mean	37.61	Mean	34.93
SD	1.95	SD	1.65	SD	0.10	SD	0.08	SD	1.31	SD	0.57
Energy value
BTF0%	259.60	BTF2.5%	265.41	BTF5%	256.26	BTF10%	255.46	BTF15%	232.82	BTF20%	238.29
BTF0%	251.06	BTF2.5%	259.13	BTF5%	260.27	BTF10%	255.68	BTF15%	236.27	BTF20%	234.71
Mean	255.33	Mean	262.27	Mean	258.27	Mean	255.57	Mean	234.55	Mean	236.50
SD	6.04	SD	4.44	SD	2.84	SD	0.16	SD	2.44	SD	2.53
Total dietary fibers
BTF0%	7.03	BTF2.5%	5.91	BTF5%	5.96	BTF10%	5.71	BTF15%	6.01	BTF20%	5.98
BTF0%	6.64	BTF2.5%	5.72	BTF5%	5.76	BTF10%	5.86	BTF15%	5.69	BTF20%	5.76
Mean	6.84	Mean	5.82	Mean	5.86	Mean	5.79	Mean	5.85	Mean	5.87
SD	0.28	SD	0.14	SD	0.14	SD	0.11	SD	0.23	SD	0.16
